# Supplementary material for: Voxel-accurate MRI-microscopy Correlation Enables AI-powered Prediction of Brain Disease States
Source: Theranostics. 2026 Mar 17;16(10):5440–62. doi: 10.7150/thno.125235 (PMC13080658; doi:10.7150/thno.125235)
Supplement: Supplementary file 2 — Supplementary tables. [file thnov16p5440s2.zip]

Archive with 18 entries (17 files):
- SupplementaryTables/
- __MACOSX/._SupplementaryTables
- SupplementaryTables/TableS7.xlsx
- __MACOSX/SupplementaryTables/._TableS7.xlsx
- SupplementaryTables/TableS6.xlsx
- __MACOSX/SupplementaryTables/._TableS6.xlsx
- SupplementaryTables/TableS1.xlsx
- __MACOSX/SupplementaryTables/._TableS1.xlsx
- SupplementaryTables/TableS3.xlsx
- __MACOSX/SupplementaryTables/._TableS3.xlsx
- SupplementaryTables/TableS2.xlsx
- __MACOSX/SupplementaryTables/._TableS2.xlsx
- SupplementaryTables/TableS5.xlsx
- __MACOSX/SupplementaryTables/._TableS5.xlsx
- SupplementaryTables/TableS8.xlsx
- __MACOSX/SupplementaryTables/._TableS8.xlsx
- SupplementaryTables/TableS4.xlsx
- __MACOSX/SupplementaryTables/._TableS4.xlsx
