# Supplementary material for: Voxel-accurate MRI-microscopy Correlation Enables AI-powered Prediction of Brain Disease States
Source: Theranostics. 2026 Mar 17;16(10):5440–62. doi: 10.7150/thno.125235 (PMC13080658; doi:10.7150/thno.125235)
Supplement: Supplementary file 2 — Supplementary tables. [file thnov16p5440s2.zip › SupplementaryTables/TableS6.xlsx]

## Sheet: Tabelle1
Device	Source
FACSAria Fusion 2 Bernhard Shoor	BD
FACSAria Fusion Richard Sweet	BD
BioSpec 94/20 USR (MR scanner)	Bruker BioSpin GmbH
Ultimaker 2 (3D printer)	Ultimaker BV
Model 1030 MR-compatible Monitoring & Gating System for Small Animals	Small Animal Instruments, Inc.
Magnetom TIM Trio	Siemens Medical Solutions
