# Supplementary material for: Voxel-accurate MRI-microscopy Correlation Enables AI-powered Prediction of Brain Disease States
Source: Theranostics. 2026 Mar 17;16(10):5440–62. doi: 10.7150/thno.125235 (PMC13080658; doi:10.7150/thno.125235)
Supplement: Supplementary file 2 — Supplementary tables. [file thnov16p5440s2.zip › SupplementaryTables/TableS1.xlsx]

## Sheet: Tabelle1
Patient	MGMT methylation	CDKN2A/B	Sex	Age at collection	Treatment	Tumor localization	Histological diagnosis	IDH1 status	DNA methylation class	Subtype
S24	methylated	homozygous deletion	Female	44	radiotherapy + TMZ	Right frontal	GB Grade 4	WT	GBM, IDHwt, RTK II
GG16	methylated	homozygous deletion					GB Grade 4	WT
NCH11343	non-methylated	homozygous deletion	Male	67	freshly sampled at primary diagnosis	Left frontal	GB Grade 4	WT	GBM, IDHwt, RTK II
NCH11362	non-methylated		Male	78	freshly sampled at primary diagnosis	Right occipital	GB Grade 4	WT
NCH11325	non-methylated	homozygous deletion	Male	61	freshly sampled at primary diagnosis	Left insular	GB Grade 4	WT	GBM, IDHwt, RTK II
NCH11508	non-methylated		Female	71	freshly sampled at primary diagnosis	Right frontal	GB Grade 4	WT	GBM, IDHwt, RTK II
N633	methylated		Female	59	radiotherapy + TMZ	Right frontal	IDHmut Glio Grade 4	Mut	IDHmt diff. Glio	Astrocytoma Grade 4
Jimt1			Female	62	pleural effusion	ductal invasive breast cancer Grade 3
Clinical breast cancer brain metastases:
Location of largest metastasis	Location of additional metastases	Patient	Sex	Primary tumor	Supra- or infratentorial (1= supra, 0= infra, 2= both)	Diagnosis of primary tumor	Diagnosis brain metastasis	Number metastases	Recurrent metastasis present?	Initial medical treatment primary tumor until development of brain metastases (0= no treatment; 1= chemotherapy; 2= targeted therapy; 3= immunotherapy; 4= combination of chemotherapy + targeted therapy; 5= combination of chemotherapy + immunotherapy; 6= combination of targeted agents + immunotherapy; 7= combination of all)	Hormonal therapy before onset of brain metastases? (no=0; yes=1)	Time to metastasis (months)	Time to progression of brain metastasis (months)	Follow-up since tumor (months)	Follow-up since BM (months)	Progressive disease brain met (yes=1; no=0)	Date of progression	Local/distant (none= 0; l=1, d=2, both=3)	Still alive (yes=0; no=1; lost to follow-up=2)	Date of death/last follow-up
right central		O-BM-14	f	Mamma	2	2019-03-01	2023-01-01	8	No	4	1	46	5	6	5	0	2023-07-15	0	1	2023-07-15
right cerebellar		O-BM-15	f	Mamma	0	2020-08-01	2022-04-01	2	No	5	0	20	5	5	5	1	2022-09-28	0	1	2022-09-28
right parietal		O-BM-16	f	Mamma	2	2012-07-01	2022-07-01	1	No	2	1	120	19	25	25	1	2024-03-01	2	0	2024-08-26
left frontal		O-BM-29	f	Mamma	2	2021-11-01	2024-11-01	5	No	7	0	36	3	1	0	0	2025-03-19	0	0	2025-03-19
right temporal		No-BM-7	f	Mamma	2	2018-12-01	2023-06-01	11	No	4	1	54	5	5	5	1	2023-11-29	0	1	2023-11-29
right frontal		No-BM-14	f	Mamma	2	2020-02-01	2021-04-01	6	No	4	1	14	7	15	15	1	2021-11-01	2	1	2022-07-21
	right parietal	No-BM-14	f	Mamma	2					4	1	14	7	15	15	1	2021-11-01	2	1	2022-07-21
left frontal		No-BM-16	f	Mamma	1	2011-02-01	2022-03-01	1	No	2	1	133	9	9	9	1	2022-12-17	0	1	2022-12-17
right frontal		No-BM-18	f	Mamma	2	2019-02-01	2021-10-01	>10	No	4	0	32	1	1	1	0	2021-11-01	0	0	2021-11-01
	right occipital	No-BM-18	f	Mamma	2					4	0	32	1	1	1	0	2021-11-01	0	0	2021-11-01
right central		No-BM-20	f	Mamma	2	2016-11-01	2021-08-01	>10	No	4	1	57	1	1	1	0	2021-09-01	0	0	2021-09-01
right temporal		No-BM-28	f	Mamma	2	2019-07-01	2021-08-01	>10	No	2	1	25	8	41	41	1	2022-04-01	2	0	2025-01-30
