# Supplementary material for: Voxel-accurate MRI-microscopy Correlation Enables AI-powered Prediction of Brain Disease States
Source: Theranostics. 2026 Mar 17;16(10):5440–62. doi: 10.7150/thno.125235 (PMC13080658; doi:10.7150/thno.125235)
Supplement: Supplementary file 2 — Supplementary tables. [file thnov16p5440s2.zip › SupplementaryTables/TableS5.xlsx]

## Sheet: Tabelle1
Organism/strain	Source	Identifier
NMRI-Foxn1 nu/nu	Charles River and Janvier	BL210203171
Athymic nude	Charles River
Plasmid: mGFP	Dondzillo et al., 2010	N/A
