# Supplementary material for: Voxel-accurate MRI-microscopy Correlation Enables AI-powered Prediction of Brain Disease States
Source: Theranostics. 2026 Mar 17;16(10):5440–62. doi: 10.7150/thno.125235 (PMC13080658; doi:10.7150/thno.125235)
Supplement: Supplementary file 2 — Supplementary tables. [file thnov16p5440s2.zip › SupplementaryTables/TableS8.xlsx]

## Sheet: Fig1d
Dataset	affine	elastic	rigid	similarity
1	79.1971	97.6226	545.549	73.6916
2	47.9074	45.6879	694.523	41.0375
3	123.789	45.1069	632.408	135.009
4	86.6403	57.519	785.07	147.551
5	115.112	102.193	785.817	94.455
6	153.209	115.028	738.489	162.264

## Sheet: Fig1e
Dataset	Sequence	LandmarkNumber
1	T1KM	10
1	T1n	8
1	T2w	15
1	T2*Map	12
1	TOF	7
1	T2*w	20
2	T1KM	9
2	T1n	12
2	T2w	17
2	T2*Map	10
2	TOF	11
2	T2*w	22
3	T1KM	11
3	T1n	13
3	T2w	21
3	T2*Map	18
3	TOF	14
3	T2*w	25
4	T1KM	9
4	T1n	13
4	T2w	23
4	T2*Map	9
4	TOF	17
4	T2*w	20
5	T1KM	6
5	T1n	11
5	T2w	18
5	T2*Map	13
5	TOF	18
5	T2*w	21
6	T1KM	8
6	T1n	8
6	T2w	21
6	T2*Map	8
6	TOF	14
6	T2*w	21

## Sheet: Fig2c
2P	MRI	Filename	Group
0.3987	-0.4363	1	3
0.3447	-0.01527	1	3
0.4628	0.4692	1	3
0.3017	0.03013	1	3
0.2253	0.3198	1	2
0.2328	0.547	1	2
0.5264	1.587	1	4
0.6986	1.3285	1	4
0.5733	1.4798	1	4
0.1972	1.3125	1	2
0.3723	0.9793	1	3
0.4062	0.3701	1	3
0.1658	0.7404	1	2
0.2087	1.0594	1	2
0.1923	0.8838	1	2
0.2246	0.5243	1	2
0.7081	1.8799	1	4
0.7101	2.0995	1	4
0.6239	2.3731	1	4
0.6577	2.2825	1	4
0.6717	1.6664	1	4
0.6654	1.5263	1	4
0.612	1.6081	1	4
0.1904	1.0335	1	2
0.2216	1.0806	1	2
0.3882	1.0984	1	3
0.5098	0.7791	1	4
0.2717	0.8249	1	3
0.1242	1.3106	1	2
0.1879	1.4593	1	2
0.1545	1.1705	1	2
0.2032	0.8868	1	2
0.2323	2.4822	1	2
0.5158	2.2289	1	4
0.3665	2.4436	1	3
0.2867	2.5106	1	3
0.2434	2.6901	1	2
0.3348	2.5744	1	3
0.5257	1.7911	1	4
0.717	1.1557	1	4
0.5334	1.7141	1	4
0.4827	0.8663	1	3
0.3922	1.041	1	3
0.4945	0.9622	1	3
0.345	1.1835	1	3
0.356	1.4249	1	3
0.2094	1.4807	1	2
0.1168	1.6088	1	2
0.1568	1.521	1	2
0.1549	1.2348	1	2
0.1591	1.1308	1	2
0.1074	2.783	1	2
0.2453	2.3055	1	2
0.5838	1.6668	1	4
0.2718	1.8255	1	3
0.2836	2.2103	1	3
0.1915	2.5931	1	2
0.2148	2.5115	1	2
0.1669	2.2952	1	2
0.3787	1.4076	1	3
0.5812	1.6924	1	4
0.5447	0.7971	1	4
0.2993	1.0566	1	3
0.2997	1.1736	1	3
0.4034	1.1325	1	3
0.2484	1.339	1	2
0.4371	1.3766	1	3
0.2296	1.5079	1	2
0.1561	1.6495	1	2
0.164	1.6608	1	2
0.2057	1.5409	1	2
0.178	1.4215	1	2
0.1757	1.2371	1	2
0.07081	3.1998	1	2
0.1091	2.5175	1	2
0.3283	1.5822	1	3
0.5032	1.2558	1	4
0.2298	1.9864	1	2
0.1833	2.435	1	2
0.1686	2.6532	1	2
0.1411	2.6322	1	2
0.1085	2.5622	1	2
0.2338	2.0064	1	2
0.5262	1.6318	1	4
0.222	2.5735	1	2
0.3781	0.9506	1	3
0.4177	1.0959	1	3
0.2439	1.186	1	2
0.299	1.3317	1	3
0.3024	1.5085	1	3
0.336	1.5386	1	3
0.4839	1.3852	1	3
0.2181	1.6056	1	2
0.1929	2.056	1	2
0.1705	1.901	1	2
0.273	1.7561	1	3
0.2692	1.6116	1	3
0.3012	1.6883	1	3
0.1881	2.891	1	2
0.1354	2.8977	1	2
0.2505	2.0827	1	3
0.356	1.522	1	3
0.353	1.7154	1	3
0.2968	2.1156	1	3
0.1137	2.3934	1	2
0.1476	2.4617	1	2
0.105	2.6554	1	2
0.1029	2.7841	1	2
0.1347	3.0527	1	2
0.2368	2.5705	1	2
0.4124	2.8844	1	3
0.4234	1.0585	1	3
0.307	1.2757	1	3
0.2816	1.3372	1	3
0.2637	1.5395	1	3
0.3376	1.6118	1	3
0.3514	1.8869	1	3
0.4548	1.9132	1	3
0.2798	1.735	1	3
0.2344	2.0643	1	2
0.2491	2.0563	1	2
0.3153	1.9343	1	3
0.38	1.7256	1	3
0.3702	1.5431	1	3
0.3199	1.5348	1	3
0.3513	2.484	1	3
0.4014	2.6745	1	3
0.4527	2.6001	1	3
0.4809	1.8662	1	3
0.3425	1.6478	1	3
0.2793	2.1445	1	3
0.377	2.2249	1	3
0.2618	2.4437	1	3
0.1552	2.5905	1	2
0.1116	2.8043	1	2
0.07281	2.8746	1	2
0.07046	3.3654	1	2
0.09358	3.2341	1	2
0.4153	3.1492	1	3
0.3485	3.8884	1	3
0.3061	1.3097	1	3
0.2521	1.5289	1	3
0.1845	1.4923	1	2
0.2252	1.7087	1	2
0.2638	1.913	1	3
0.247	2.0523	1	2
0.2497	2.351	1	2
0.4098	2.2941	1	3
0.308	1.9156	1	3
0.2229	1.9482	1	2
0.2976	2.1419	1	3
0.3657	1.7042	1	3
0.5181	1.4334	1	4
0.4163	1.6014	1	3
0.4071	2.3183	1	3
0.4441	2.3849	1	3
0.5571	2.1892	1	4
0.5923	1.9604	1	4
0.4748	2.1395	1	3
0.4344	2.4424	1	3
0.383	2.5704	1	3
0.539	2.6405	1	4
0.2329	2.6983	1	2
0.1378	2.8646	1	2
0.1679	2.9037	1	2
0.1843	3.2016	1	2
0.2119	3.5261	1	2
0.4833	3.5844	1	3
0.5869	3.4986	1	4
0.348	3.7296	1	3
0.259	1.1213	1	3
0.2139	1.4288	1	2
0.1875	1.607	1	2
0.1761	1.8542	1	2
0.2428	2.0953	1	2
0.1812	2.2233	1	2
0.1907	2.4115	1	2
0.2645	2.342	1	3
0.3736	2.0848	1	3
0.2291	2.3751	1	2
0.3085	1.9989	1	3
0.3461	1.5998	1	3
0.3762	1.5497	1	3
0.3647	1.5095	1	3
0.3554	2.3675	1	3
0.3606	2.4072	1	3
0.3405	2.5836	1	3
0.5827	2.2221	1	4
0.5321	2.0963	1	4
0.4325	2.2944	1	3
0.4083	2.5832	1	3
0.4354	2.9259	1	3
0.4464	2.9554	1	3
0.2022	3.0756	1	2
0.2981	3.1715	1	3
0.3472	3.495	1	3
0.3691	3.8774	1	3
0.5279	3.8793	1	4
0.6647	3.7752	1	4
0.2835	1.2095	1	3
0.2237	1.1456	1	2
0.1462	1.5039	1	2
0.1728	1.7978	1	2
0.1636	2.1325	1	2
0.1587	2.5087	1	2
0.1845	2.5354	1	2
0.2871	2.4684	1	3
0.2456	2.6792	1	2
0.2264	2.2803	1	2
0.3019	1.3572	1	3
0.2273	1.5917	1	2
0.2198	1.6997	1	2
0.2481	1.4437	1	2
0.3331	2.2015	1	3
0.3406	2.3712	1	3
0.3546	2.401	1	3
0.4635	2.1625	1	3
0.4792	2.1711	1	3
0.3081	2.4114	1	3
0.3181	2.6322	1	3
0.3589	2.7569	1	3
0.3202	3.3336	1	3
0.3728	3.5463	1	3
0.4253	3.6645	1	3
0.5003	3.5896	1	4
0.1773	1.3753	1	2
0.1968	1.3901	1	2
0.3347	1.2322	1	3
0.1834	1.1965	1	2
0.1316	1.6444	1	2
0.1231	1.9735	1	2
0.1516	2.2042	1	2
0.1605	2.4562	1	2
0.2013	2.478	1	2
0.2455	2.7971	1	2
0.2639	2.051	1	3
0.2163	1.5041	1	2
0.1879	1.6485	1	2
0.1334	1.5531	1	2
0.1916	1.3173	1	2
0.2137	2.3131	1	2
0.219	2.3064	1	2
0.278	2.3912	1	3
0.2927	2.4155	1	3
0.3616	2.4769	1	3
0.3437	2.6433	1	3
0.3286	2.6983	1	3
0.2867	3.5491	1	3
0.2714	3.6941	1	3
0.3573	3.699	1	3
0.1849	1.2849	1	2
0.1007	1.3545	1	2
0.1574	1.2746	1	2
0.1629	1.368	1	2
0.2056	1.48	1	2
0.3497	1.23	1	3
0.2248	1.3401	1	2
0.1024	1.814	1	2
0.1209	2.0723	1	2
0.1806	2.3011	1	2
0.2283	2.3424	1	2
0.2025	2.3535	1	2
0.1952	2.0521	1	2
0.1765	2.0006	1	2
0.1745	1.9786	1	2
0.1446	1.6011	1	2
0.1721	1.1456	1	2
0.2043	2.3259	1	2
0.1299	2.2701	1	2
0.161	2.4047	1	2
0.1983	2.4648	1	2
0.1527	2.5972	1	2
0.2314	2.6956	1	2
0.2815	2.7205	1	3
0.2114	3.3626	1	2
0.2172	3.5141	1	2
0.2244	3.8365	1	2
0.2217	1.4824	1	2
0.1857	1.4257	1	2
0.08802	1.3942	1	2
0.1543	1.5364	1	2
0.1525	1.5131	1	2
0.1259	1.6216	1	2
0.4036	1.4947	1	3
0.2685	1.3251	1	3
0.1498	1.6859	1	2
0.1695	1.9	1	2
0.1427	1.912	1	2
0.178	1.8122	1	2
0.1327	1.7815	1	2
0.09324	1.9634	1	2
0.1088	1.8784	1	2
0.128	1.5531	1	2
0.2131	1.2142	1	2
0.1244	2.1767	1	2
0.09705	2.3682	1	2
0.09799	2.4638	1	2
0.1918	2.5264	1	2
0.1526	2.6805	1	2
0.151	2.6089	1	2
0.1722	2.6345	1	2
0.1177	3.4487	1	2
0.1099	3.7859	1	2
0.1897	4.0253	1	2
0.4696	1.1057	1	3
0.3639	1.3281	1	3
0.2136	1.4176	1	2
0.2713	1.6388	1	3
0.3435	1.6916	1	3
0.1606	1.7076	1	2
0.1546	1.7506	1	2
0.1864	1.7976	1	2
0.3964	1.6043	1	3
0.3678	1.1905	1	3
0.155	1.5481	1	2
0.1124	1.8493	1	2
0.1005	1.8895	1	2
0.1157	1.9837	1	2
0.1293	1.8551	1	2
0.1491	1.7883	1	2
0.1591	1.6244	1	2
0.1151	2.2179	1	2
0.08842	2.3189	1	2
0.09255	2.3159	1	2
0.2093	2.318	1	2
0.09259	2.445	1	2
0.1106	2.5359	1	2
0.05915	4.0135	1	2
0.1354	4.0583	1	2
0.0664	4.0173	1	2
0.6023	1.2159	1	4
0.3804	1.2152	1	3
0.3098	1.3976	1	3
0.4286	1.7171	1	3
0.4255	1.767	1	3
0.2851	1.6983	1	3
0.2896	1.6624	1	3
0.2708	1.7249	1	3
0.3897	1.754	1	3
0.6106	1.3995	1	4
0.3317	1.1751	1	3
0.172	1.5748	1	2
0.1394	1.8442	1	2
0.1431	1.8766	1	2
0.149	1.7819	1	2
0.1326	1.6728	1	2
0.134	1.4846	1	2
0.08465	2.2498	1	2
0.09923	2.3939	1	2
0.1058	2.2696	1	2
0.2007	2.2182	1	2
0.1264	2.511	1	2
0.1236	2.57	1	2
0.04084	4.2368	1	1
0.08735	4.3029	1	2
0.08157	4.3221	1	2
0.2382	1.3895	1	2
0.5595	1.4738	1	4
0.4917	1.394	1	3
0.4007	1.6445	1	3
0.4151	1.8325	1	3
0.2917	1.7904	1	3
0.3223	1.7108	1	3
0.2556	1.7196	1	3
0.2833	1.7034	1	3
0.5353	1.7841	1	4
0.5616	1.5206	1	4
0.3414	1.3074	1	3
0.1695	1.6593	1	2
0.1742	1.9449	1	2
0.2432	1.7777	1	2
0.338	1.5214	1	3
0.4482	1.4582	1	3
0.06253	2.3659	1	2
0.06454	2.3584	1	2
0.1664	2.2156	1	2
0.1897	2.3753	1	2
0.1759	2.594	1	2
0.207	1.3994	1	2
0.2484	1.5708	1	2
0.5367	1.6412	1	4
0.6625	1.656	1	4
0.4868	1.5015	1	3
0.2546	1.4849	1	3
0.2578	1.7293	1	3
0.2343	1.8751	1	2
0.2118	1.8894	1	2
0.3912	1.8472	1	3
0.3824	2.0062	1	3
0.4934	1.459	1	3
0.245	1.2687	1	2
0.197	1.7532	1	2
0.2961	1.6881	1	3
0.3939	1.5327	1	3
0.4489	1.4438	1	3
0.2857	1.4226	1	3
0.1747	1.6083	1	2
0.2449	1.6626	1	2
0.4387	1.457	1	3
0.7904	0.9889	1	5
0.704	0.758	1	4
0.5168	0.9228	1	4
0.3246	1.1949	1	3
0.1984	1.7208	1	2
0.2086	2.2016	1	2
0.3898	2.4332	1	3
0.3633	1.9727	1	3
0.5018	1.281	1	4
0.203	1.4809	1	2
0.2696	1.7411	1	3
0.2551	1.8272	1	3
0.2934	1.4225	1	3
0.4373	1.7241	1	3
0.3388	1.514	1	3
0.4795	1.2616	1	3
0.5933	1.2813	1	4
0.4096	1.295	1	3
0.4257	1.3326	1	3
0.6175	1.1836	1	4
0.7134	0.9549	1	4
0.5846	1.0502	1	4
0.3644	1.3866	1	3
0.3644	1.9449	1	3
0.2342	2.2849	1	2
0.3742	1.773	1	3
0.4132	1.1589	1	3
0.2036	1.4563	1	2
0.2147	1.6956	1	2
0.1979	1.1032	1	2
0.4714	1.5505	1	3
0.6071	1.2691	1	4
0.3375	1.5506	1	3
0.1702	1.848	1	2
0.1098	1.8945	1	2
0.07479	1.7193	1	2
0.1147	1.6551	1	2
0.192	1.7755	1	2
0.4129	1.638	1	3
0.6244	1.3096	1	4
0.7182	1.1846	1	4
0.4218	1.7016	1	3
0.2304	2.1524	1	2
0.3161	1.2408	1	3
0.3221	1.1884	1	3
0.1932	1.7418	1	2
0.1879	0.7737	1	2
0.479	1.4095	1	3
0.1493	1.7029	1	2
0.09899	2.1172	1	2
0.09591	1.9786	1	2
0.06091	1.7791	1	2
0.06325	1.6574	1	2
0.0758	1.9022	1	2
0.09785	2.2665	1	2
0.1901	2.2251	1	2
0.3077	1.8982	1	3
0.5036	1.4783	1	4
0.6055	1.2302	1	4
0.5904	1.3857	1	4
0.4545	1.0972	1	3
0.4798	0.3985	1	3
0.4342	0.3242	1	3
0.4227	-0.104	1	3
0.2684	1.6771	1	3
0.1349	1.7049	1	2
0.1003	1.9577	1	2
0.06774	2.0426	1	2
0.03744	2.0255	1	1
0.0465	2.244	1	1
0.07941	2.3194	1	2
0.1758	2.2796	1	2
0.1906	2.2399	1	2
0.1334	2.4143	1	2
0.1549	2.4185	1	2
0.1682	1.9402	1	2
0.267	1.5575	1	3
0.3442	1.1302	1	3
0.445	-0.1035	1	3
0.5253	-0.9078	1	4
0.5293	-1.0035	1	4
0.1989	1.8472	1	2
0.2175	1.3085	1	2
0.1032	1.5521	1	2
0.09392	2.0107	1	2
0.08066	1.9896	1	2
0.05037	2.0377	1	2
0.1629	2.0947	1	2
0.1004	2.2043	1	2
0.08224	2.3572	1	2
0.1061	2.58	1	2
0.184	2.5731	1	2
0.1182	2.3738	1	2
0.07145	2.2357	1	2
0.04417	1.8597	1	1
0.07286	0.6147	1	2
0.3957	-0.4492	1	3
0.3489	-0.1964	1	3
0.1051	2.0068	1	2
0.2549	1.6835	1	3
0.04791	1.7788	1	1
0.0437	2.0702	1	1
0.09379	2.0104	1	2
0.1844	1.8554	1	2
0.1067	1.7798	1	2
0.07634	2.1447	1	2
0.08455	2.462	1	2
0.09797	2.5593	1	2
0.08466	2.5332	1	2
0.08713	2.3779	1	2
0.06217	2.1121	1	2
0.04158	1.8055	1	1
0.1094	0.7166	1	2
0.4199	-0.2392	1	3
0.2016	-0.06044	1	2
0.1915	1.7415	1	2
0.34	1.588	1	3
0.2176	1.6714	1	2
0.1436	2.0281	1	2
0.1589	2.0071	1	2
0.2406	1.9113	1	2
0.1309	1.976	1	2
0.1266	2.2106	1	2
0.1109	2.2936	1	2
0.08169	2.5185	1	2
0.06646	2.4855	1	2
0.06839	2.1056	1	2
0.06281	1.8303	1	2
0.046	1.6582	1	1
0.1384	0.767	1	2
0.4099	-0.133	1	3
0.1599	-0.04723	1	2
0.0595	2.7594	1	2
0.06296	3.0595	1	2
0.08825	3.0217	1	2
0.4952	1.4021	1	3
0.4794	1.4321	1	3
0.3553	1.6188	1	3
0.272	1.9872	1	3
0.306	2.027	1	3
0.4787	1.892	1	3
0.3602	1.9119	1	3
0.346	2.2135	1	3
0.2382	2.3444	1	2
0.1588	2.3406	1	2
0.102	2.2125	1	2
0.1133	2.0599	1	2
0.1228	1.5139	1	2
0.2231	0.9521	1	2
0.4108	0.6588	1	3
0.5329	0.1064	1	4
0.2311	-0.01401	1	2
0.058	2.5228	1	2
0.0304	2.618	1	1
0.02683	2.7319	1	1
0.04278	3.0777	1	1
0.0688	3.1263	1	2
0.1964	3.4752	1	2
0.4104	1.4752	1	3
0.5448	1.3814	1	4
0.54	1.4789	1	4
0.5449	1.4797	1	4
0.5573	1.2063	1	4
0.4938	1.4267	1	3
0.382	1.9449	1	3
0.4149	2.1432	1	3
0.3855	2.1928	1	3
0.2253	2.1488	1	2
0.1658	1.9066	1	2
0.1804	1.4536	1	2
0.3668	0.9863	1	3
0.5423	0.8469	1	4
0.5134	1.2339	1	4
0.6616	0.9409	1	4
0.7331	0.0924	1	4
0.0785	2.3847	1	2
0.02308	2.6104	1	1
0.03999	2.838	1	1
0.09232	3.1786	1	2
0.1127	3.166	1	2
0.09363	2.8603	1	2
0.1771	2.3679	1	2
0.08056	3.1375	1	2
0.02691	4.504	1	1
0.2608	1.9079	1	3
0.2004	1.8998	1	2
0.2677	1.7735	1	3
0.4748	1.4325	1	3
0.6242	1.1268	1	4
0.6425	1.0386	1	4
0.4975	1.2586	1	3
0.3563	1.4681	1	3
0.2953	1.3988	1	3
0.3991	1.254	1	3
0.4085	1.076	1	3
0.5254	0.9043	1	4
0.4997	1.0334	1	3
0.3281	0.9976	1	3
0.3259	0.9791	1	3
0.3756	0.7887	1	3
0.7469	0.2572	1	4
0.1003	2.4505	1	2
0.09432	2.8365	1	2
0.1052	3.0689	1	2
0.1286	3.3138	1	2
0.08432	3.2549	1	2
0.04298	3.0551	1	1
0.08549	2.5204	1	2
0.1286	2.148	1	2
0.08386	2.8376	1	2
0.03359	3.945	1	1
0.1984	2.0477	1	2
0.1344	1.9866	1	2
0.1849	1.7562	1	2
0.2464	1.5578	1	2
0.1861	1.7205	1	2
0.2911	1.3062	1	3
0.5219	0.8568	1	4
0.6347	0.699	1	4
0.6621	0.4676	1	4
0.7334	0.5743	1	4
0.655	0.664	1	4
0.5941	0.7683	1	4
0.5271	1.0108	1	4
0.5781	1.033	1	4
0.6153	1.0404	1	4
0.6202	0.3991	1	4
0.2314	2.3641	1	2
0.2068	2.8384	1	2
0.1944	2.8545	1	2
0.1832	3.0862	1	2
0.1015	3.4125	1	2
0.0887	3.2066	1	2
0.07038	3.0277	1	2
0.04454	3.1175	1	1
0.08299	2.7805	1	2
0.2965	2.2743	1	3
0.1866	2.666	1	2
0.1637	3.0893	1	2
0.08836	3.7871	1	2
0.1879	3.4703	1	2
0.3983	2.9139	1	3
0.35	3.3347	1	3
0.2218	2.724	1	2
0.1342	1.9468	1	2
0.1923	1.7675	1	2
0.1511	1.796	1	2
0.097	1.9424	1	2
0.123	1.9125	1	2
0.1569	1.7481	1	2
0.3588	0.9294	1	3
0.4723	0.6773	1	3
0.2876	1.192	1	3
0.2418	1.2923	1	2
0.1997	1.2027	1	2
0.1298	1.2093	1	2
0.1689	1.1054	1	2
0.2674	1.272	1	3
0.5927	0.8674	1	4
0.3893	1.7164	1	3
0.2204	2.3548	1	2
0.2418	2.7259	1	2
0.2599	2.7624	1	3
0.23	2.8279	1	2
0.1525	3.0692	1	2
0.1153	2.9519	1	2
0.07568	2.7787	1	2
0.09637	2.8589	1	2
0.247	2.1823	1	2
0.2165	2.368	1	2
0.2505	2.99	1	3
0.3072	2.9752	1	3
0.1973	3.7359	1	2
0.3974	2.9834	1	3
0.5668	2.2581	1	4
0.3347	3.1762	1	3
0.1138	4.4582	1	2
0.0825	1.8575	1	2
0.09937	1.8576	1	2
0.07182	1.9386	1	2
0.05379	1.9411	1	2
0.06855	1.8636	1	2
0.1826	1.4587	1	2
0.1177	1.4983	1	2
0.1948	1.629	1	2
0.2182	1.4053	1	2
0.2433	1.1141	1	2
0.2086	0.9621	1	2
0.1942	1.159	1	2
0.1904	1.416	1	2
0.2685	1.2791	1	3
0.632	0.269	1	4
0.3628	1.1346	1	3
0.2445	1.8014	1	2
0.172	2.1743	1	2
0.1912	2.3954	1	2
0.1768	2.4704	1	2
0.07957	2.6214	1	2
0.07541	2.6421	1	2
0.1479	1.9612	1	2
0.297	1.7437	1	3
0.1167	2.4714	1	2
0.2392	2.657	1	2
0.4246	2.2072	1	3
0.2304	2.104	1	2
0.3345	1.8338	1	3
0.4627	1.5469	1	3
0.6236	1.6858	1	4
0.3097	3.0672	1	3
0.07541	4.509	1	2
0.05068	1.9326	1	2
0.0497	1.9241	1	1
0.04509	1.7733	1	1
0.04101	1.8806	1	1
0.1557	1.4654	1	2
0.1566	1.4529	1	2
0.1934	1.4299	1	2
0.09885	1.2111	1	2
0.08663	1.3693	1	2
0.08377	1.7106	1	2
0.09233	1.4509	1	2
0.7107	0.1706	1	4
0.6213	0.6869	1	4
0.4622	1.0517	1	3
0.3393	1.2529	1	3
0.345	1.3308	1	3
0.3348	1.5331	1	3
0.3073	1.3734	1	3
0.4975	0.9444	1	3
0.422	1.1652	1	3
0.4039	1.4258	1	3
0.5264	1.2975	1	4
0.65	1.193	1	4
0.6775	0.9695	1	4
0.7398	0.8051	1	4
0.7175	0.7886	1	4
0.6933	0.9077	1	4
0.5105	2.0849	1	4
0.1616	3.9158	1	2
0.08822	4.814	1	2
0.03493	1.9297	1	1
0.04456	2.0773	1	1
0.2583	1.2427	1	3
0.1272	1.3959	1	2
0.04772	1.5819	1	1
0.05078	1.5545	1	2
0.03804	1.6764	1	1
0.04682	1.7878	1	1
0.0575	1.4108	1	2
0.435	1.5631	1	3
0.4614	1.8993	1	3
0.4965	1.6873	1	3
0.5471	1.3641	1	4
0.5558	1.0755	1	4
0.5689	0.7825	1	4
0.576	0.1014	1	4
0.5555	0.1796	1	4
0.4263	1.2658	1	3
0.4791	1.5978	1	3
0.4484	1.9144	1	3
0.3882	2.3895	1	3
0.3042	2.5678	1	3
0.2418	2.7881	1	2
0.1707	2.8212	1	2
0.1717	2.9152	1	2
0.3537	3.0976	1	3
0.3975	3.3405	1	3
0.2621	3.8317	1	3
0.09124	2.0484	1	2
0.05161	2.0303	1	2
0.01927	1.9093	1	1
0.0159	1.9105	1	1
0.03282	2.0053	1	1
0.06399	1.2254	1	2
0.03264	2.5191	1	1
0.03294	2.6784	1	1
0.07488	2.8412	1	2
0.1775	2.4689	1	2
0.1966	2.0891	1	2
0.2433	2.3731	1	2
0.3953	1.4274	1	3
0.4042	1.146	1	3
0.1474	2.5351	1	2
0.07543	2.8279	1	2
0.06087	2.846	1	2
0.03302	2.8384	1	1
0.03521	2.9134	1	1
0.03769	3.3986	1	1
0.04997	3.64	1	1
0.07607	3.6768	1	2
0.1073	3.7919	1	2
0.2097	3.1974	1	2
0.3694	2.403	1	3
0.4024	3.3736	1	3
0.02687	2.4205	1	1
0.02404	2.4705	1	1
0.06568	2.385	1	2
0.01609	2.1194	1	1
0.01714	1.875	1	1
0.02468	2.0218	1	1
0.06611	1.5863	1	2
0.01676	2.7422	1	1
0.01271	2.8382	1	1
0.006487	3.1025	1	1
0.02199	3.0974	1	1
0.05994	2.9705	1	2
0.09589	2.7685	1	2
0.1836	2.023	1	2
0.1968	2.1095	1	2
0.1561	2.6805	1	2
0.03527	3.0957	1	1
0.02543	3.2746	1	1
0.02456	3.1055	1	1
0.02241	3.0589	1	1
0.01945	3.2631	1	1
0.03584	3.5121	1	1
0.04651	3.6048	1	1
0.05301	3.6555	1	2
0.05418	3.5015	1	2
0.05766	2.9477	1	2
0.2131	3.0715	1	2
0.2942	3.2434	1	3
0.04098	2.2846	1	1
0.02336	2.5453	1	1
0.01995	2.2395	1	1
0.04187	1.8698	1	1
0.01418	1.8679	1	1
0.01361	1.9864	1	1
0.0326	1.985	1	1
0.09673	1.5282	1	2
0.4032	1.5473	1	3
0.332	1.773	1	3
0.2661	1.7029	1	3
0.2258	1.9577	1	2
0.1103	2.2743	1	2
0.03132	2.3138	1	1
0.03968	2.1208	1	1
0.0837	1.7971	1	2
0.1078	1.7077	1	2
0.1028	1.8197	1	2
0.08639	1.9343	1	2
0.1843	1.4747	1	2
0.1163	1.5079	1	2
0.2224	1.4342	1	2
0.2808	1.4716	1	3
0.2686	1.5983	1	3
0.2361	1.8173	1	2
0.2076	1.815	1	2
0.1485	1.8867	1	2
0.1192	2.0394	1	2
0.04819	1.9393	1	1
0.04164	1.9542	1	1
0.1527	1.8247	1	2
0.1679	1.4266	1	2
0.1784	1.499	1	2
0.1813	1.8893	1	2
0.4067	1.7037	1	3
0.09906	1.7013	1	2
0.1526	1.7165	1	2
0.1091	1.6319	1	2
0.1091	1.8693	1	2
0.1237	1.7968	1	2
0.08649	1.6544	1	2
0.09061	1.8656	1	2
0.04715	2.0438	1	1
0.03281	2.0182	1	1
0.1532	1.8186	1	2
0.2374	1.4662	1	2
0.1685	1.6342	1	2
0.1323	1.9096	1	2
0.3979	1.5917	1	3
0.04599	1.67	1	1
0.07197	1.5118	1	2
0.05839	1.7994	1	2
0.06277	1.7089	1	2
0.1548	1.5783	1	2
0.1712	1.708	1	2
0.08076	1.8424	1	2
0.04103	1.8536	1	1
0.08733	1.7128	1	2
0.1921	1.4988	1	2
0.1006	1.6657	1	2
0.08298	1.7835	1	2
0.2783	1.5559	1	3
0.01565	1.6913	1	1
0.02065	1.8485	1	1
0.02069	1.6091	1	1
0.0565	1.5167	1	2
0.1637	1.8005	1	2
0.1692	1.6799	1	2
0.1094	1.3694	1	2
0.1255	1.4123	1	2
0.1608	1.4583	1	2
0.1702	1.4381	1	2
0.1714	1.4085	1	2
0.2426	0.9976	1	2
0.03841	1.7507	1	1
0.06911	1.6986	1	2
0.06977	1.5495	1	2
0.05252	1.4434	1	2
0.02981	1.506	1	1
0.04912	1.9277	1	1
0.02868	1.8816	1	1
0.01908	1.7523	1	1
0.02201	1.8407	1	1
0.06058	1.6763	1	2
0.02843	1.9696	1	1
0.02505	1.8368	1	1
0.02691	1.7852	1	1
0.05772	1.6588	1	2
0.05059	1.8106	1	2
0.2371	2.4242	2	2
0.2952	2.3366	2	3
0.2802	1.8255	2	3
0.1911	1.8048	2	2
0.228	1.7997	2	2
0.1491	1.7003	2	2
0.1517	1.957	2	2
0.2562	1.6084	2	3
0.4987	1.5643	2	3
0.2051	2.1891	2	2
0.2825	1.7967	2	3
0.1282	1.7257	2	2
0.07698	1.8676	2	2
0.07323	2.0547	2	2
0.119	2.4311	2	2
0.1258	2.3666	2	2
0.1539	1.4868	2	2
0.1785	1.9299	2	2
0.2184	1.8452	2	2
0.2387	1.7322	2	2
0.1835	1.8661	2	2
0.1181	2.8322	2	2
0.08251	2.3194	2	2
0.1633	2.0792	2	2
0.152	2.2214	2	2
0.05678	2.1488	2	2
0.06883	2.2811	2	2
0.0872	2.5824	2	2
0.0996	2.4921	2	2
0.09958	2.564	2	2
0.1957	1.7798	2	2
0.1654	1.7402	2	2
0.1858	1.7841	2	2
0.345	1.6031	2	3
0.2262	2.0846	2	2
0.299	2.1361	2	3
0.07757	2.3624	2	2
0.07773	2.3667	2	2
0.1265	2.3048	2	2
0.08767	2.1668	2	2
0.05925	2.4381	2	2
0.08476	2.7386	2	2
0.08532	2.5939	2	2
0.0636	2.6875	2	2
0.1288	2.4266	2	2
0.09442	2.6392	2	2
0.09842	1.9659	2	2
0.1054	2.0193	2	2
0.289	2.0281	2	3
0.1185	2.0211	2	2
0.1864	1.8866	2	2
0.2078	1.5116	2	2
0.2114	1.402	2	2
0.2844	1.3877	2	3
0.1436	2.0718	2	2
0.1866	2.2028	2	2
0.2517	2.2537	2	3
0.127	2.2494	2	2
0.06849	2.1699	2	2
0.07462	2.4012	2	2
0.09653	2.3217	2	2
0.07262	2.3906	2	2
0.08497	2.4455	2	2
0.06913	2.3806	2	2
0.06262	2.5509	2	2
0.3231	1.8306	2	3
0.254	1.9582	2	3
0.1958	2.2426	2	2
0.1278	1.9872	2	2
0.1056	2.0221	2	2
0.4822	1.59	2	3
0.4065	1.4726	2	3
0.2101	1.9482	2	2
0.1064	1.618	2	2
0.05432	1.9873	2	2
0.07652	1.8097	2	2
0.1031	2.2005	2	2
0.1236	2.4091	2	2
0.1638	2.3709	2	2
0.1973	2.6531	2	2
0.07594	2.65	2	2
0.1181	2.0807	2	2
0.1034	2.1987	2	2
0.08175	2.3352	2	2
0.07492	2.3405	2	2
0.07116	2.5055	2	2
0.08065	2.3877	2	2
0.06268	2.5274	2	2
0.05737	2.5602	2	2
0.1995	2.6273	2	2
0.1315	2.9927	2	2
0.06749	2.7031	2	2
0.06441	2.2598	2	2
0.09055	2.2143	2	2
0.1254	1.9133	2	2
0.1073	1.8949	2	2
0.1361	1.3821	2	2
0.2369	2.0401	2	2
0.2519	1.9508	2	3
0.3178	1.2461	2	3
0.3783	1.703	2	3
0.3579	1.5911	2	3
0.2997	1.8251	2	3
0.2733	1.5413	2	3
0.2824	1.569	2	3
0.2778	1.7915	2	3
0.2865	1.8109	2	3
0.2829	2.3401	2	3
0.2991	2.6701	2	3
0.4472	2.6679	2	3
0.08875	2.1478	2	2
0.07707	2.1552	2	2
0.0751	2.0672	2	2
0.08697	2.0993	2	2
0.06706	2.4133	2	2
0.07519	2.5025	2	2
0.07385	2.432	2	2
0.06667	2.3625	2	2
0.0669	2.4837	2	2
0.06752	2.4913	2	2
0.08496	2.4173	2	2
0.1492	2.2432	2	2
0.09465	2.4775	2	2
0.04399	3.1569	2	1
0.06062	2.7402	2	2
0.08124	2.1656	2	2
0.09498	2.1583	2	2
0.09982	1.7552	2	2
0.0818	1.995	2	2
0.1546	1.3387	2	2
0.3057	2.2379	2	3
0.1461	2.1802	2	2
0.08425	2.0428	2	2
0.1153	1.9314	2	2
0.1875	1.8288	2	2
0.154	1.7032	2	2
0.2451	1.6409	2	2
0.3501	1.6258	2	3
0.4578	1.5149	2	3
0.5294	1.4964	2	4
0.5924	1.4095	2	4
0.6418	1.5769	2	4
0.7073	1.2448	2	4
0.8345	1.4365	2	5
0.8064	1.905	2	5
0.1735	2.0047	2	2
0.07841	1.8572	2	2
0.06649	1.8815	2	2
0.07298	1.9845	2	2
0.07222	2.333	2	2
0.07212	2.2419	2	2
0.07542	2.1927	2	2
0.06973	2.3227	2	2
0.07583	2.4493	2	2
0.07923	2.2874	2	2
0.1015	2.1966	2	2
0.1254	2.0161	2	2
0.05641	2.1076	2	2
0.0684	2.1349	2	2
0.06617	2.0585	2	2
0.06291	1.8034	2	2
0.06806	1.75	2	2
0.06682	1.7811	2	2
0.06812	2.4367	2	2
0.1659	1.6541	2	2
0.132	1.9384	2	2
0.08128	2.1513	2	2
0.07643	2.3159	2	2
0.08777	2.1455	2	2
0.1744	1.7329	2	2
0.06909	1.7946	2	2
0.05444	1.755	2	2
0.07612	2.0008	2	2
0.07584	2.2299	2	2
0.09271	2.334	2	2
0.1228	2.2646	2	2
0.1652	2.0913	2	2
0.2332	1.6494	2	2
0.4283	1.4668	2	3
0.5176	1.7403	2	4
0.264	1.7762	2	3
0.08897	1.7607	2	2
0.06948	1.827	2	2
0.08068	2.0073	2	2
0.08609	2.2641	2	2
0.1016	2.2008	2	2
0.0994	2.2445	2	2
0.1009	2.0347	2	2
0.09566	2.2837	2	2
0.08779	2.0266	2	2
0.09159	1.9465	2	2
0.06092	1.6489	2	2
0.05817	1.7162	2	2
0.06455	1.5591	2	2
0.06356	1.7445	2	2
0.07602	1.6692	2	2
0.05138	1.548	2	2
0.03154	1.8254	2	1
0.03416	2.3294	2	1
0.08465	1.9306	2	2
0.06351	2.1547	2	2
0.06325	2.2813	2	2
0.06027	2.2684	2	2
0.09501	1.8156	2	2
0.149	1.8796	2	2
0.1077	1.7506	2	2
0.1069	2.1763	2	2
0.1112	2.1596	2	2
0.08236	2.3714	2	2
0.06971	2.4705	2	2
0.07439	2.7257	2	2
0.07927	2.542	2	2
0.1064	2.4665	2	2
0.3135	1.7109	2	3
0.1065	2.1946	2	2
0.08014	1.977	2	2
0.0848	2.1667	2	2
0.08906	2.2891	2	2
0.1047	2.3717	2	2
0.1295	2.3879	2	2
0.2089	2.1023	2	2
0.1478	2.1164	2	2
0.08112	1.9385	2	2
0.06656	1.7306	2	2
0.04259	1.53	2	1
0.03996	1.8025	2	1
0.0494	1.6589	2	1
0.06456	1.8456	2	2
0.05861	1.6288	2	2
0.01622	1.7436	2	1
0.1019	2.0184	2	2
0.07643	2.2934	2	2
0.06237	2.1006	2	2
0.05281	2.2497	2	2
0.06273	1.9555	2	2
0.1001	2.1334	2	2
0.08742	1.8763	2	2
0.05758	1.8918	2	2
0.08013	1.8902	2	2
0.1027	2.072	2	2
0.09099	2.612	2	2
0.09308	2.5631	2	2
0.09662	2.7627	2	2
0.09675	2.6871	2	2
0.149	1.7547	2	2
0.2568	2.2671	2	3
0.09686	1.9374	2	2
0.09479	2.3168	2	2
0.1205	2.3887	2	2
0.09901	2.325	2	2
0.1431	2.3059	2	2
0.1531	2.2071	2	2
0.1347	1.981	2	2
0.07104	2.0578	2	2
0.04433	1.7958	2	1
0.04316	1.4663	2	1
0.07042	1.707	2	2
0.04333	1.7943	2	1
0.04144	2.0881	2	1
0.07687	2.2307	2	2
0.05628	2.1388	2	2
0.06336	2.0747	2	2
0.06091	2.0905	2	2
0.0925	2.1536	2	2
0.08661	2.2174	2	2
0.088	1.962	2	2
0.1262	1.9578	2	2
0.1108	2.0969	2	2
0.09985	2.4493	2	2
0.09189	2.2173	2	2
0.09241	2.4249	2	2
0.0287	2.039	2	1
0.08786	1.965	2	2
0.29	1.8964	2	3
0.3043	1.7083	2	3
0.144	2.1283	2	2
0.1278	2.2519	2	2
0.1994	2.33	2	2
0.2118	2.0404	2	2
0.1287	2.1829	2	2
0.1139	1.9325	2	2
0.08721	1.8706	2	2
0.05636	1.9537	2	2
0.05991	1.6438	2	2
0.08307	1.6775	2	2
0.08895	1.6995	2	2
0.06953	1.8886	2	2
0.09535	2.1953	2	2
0.06907	2.1257	2	2
0.06985	1.9858	2	2
0.05342	2.074	2	2
0.05626	1.9918	2	2
0.05584	2.0149	2	2
0.06213	1.977	2	2
0.07305	2.2322	2	2
0.1204	2.2914	2	2
0.08284	2.5643	2	2
0.08437	2.3075	2	2
0.08861	2.4082	2	2
0.08803	2.3003	2	2
0.04719	2.1589	2	1
0.1111	2.127	2	2
0.1038	2.0031	2	2
0.2334	1.9668	2	2
0.4006	1.9917	2	3
0.3808	1.9811	2	3
0.196	2.0101	2	2
0.1269	1.9105	2	2
0.1086	1.9985	2	2
0.1018	1.8869	2	2
0.05032	1.9926	2	2
0.02794	1.8506	2	1
0.0565	1.5296	2	2
0.1218	1.5597	2	2
0.1504	1.8287	2	2
0.1269	1.8537	2	2
0.1621	1.951	2	2
0.1953	1.9516	2	2
0.0627	2.1674	2	2
0.05639	2.1656	2	2
0.04278	2.046	2	1
0.03324	1.9496	2	1
0.02254	1.8296	2	1
0.05443	2.0759	2	2
0.07067	2.0658	2	2
0.06403	2.0861	2	2
0.1044	2.2719	2	2
0.09742	2.3377	2	2
0.09447	2.5369	2	2
0.09548	2.4328	2	2
0.1091	2.0743	2	2
0.1468	2.0742	2	2
0.2634	2.1809	2	3
0.183	1.9119	2	2
0.1191	1.8815	2	2
0.1522	1.8472	2	2
0.4552	1.9323	2	3
0.105	1.9501	2	2
0.0796	1.8121	2	2
0.07912	1.932	2	2
0.06201	1.8338	2	2
0.05703	1.5896	2	2
0.05997	1.5922	2	2
0.05915	1.479	2	2
0.0704	1.4936	2	2
0.04442	1.7454	2	1
0.04198	1.6919	2	1
0.05768	2.0676	2	2
0.09454	2.1749	2	2
0.2087	1.0481	2	2
0.08381	2.367	2	2
0.06961	2.3223	2	2
0.06741	2.2275	2	2
0.05117	2.3253	2	2
0.02447	1.833	2	1
0.04419	1.9355	2	1
0.04202	2.1329	2	1
0.06379	2.0622	2	2
0.09607	2.219	2	2
0.07343	2.1566	2	2
0.1009	2.2532	2	2
0.09123	2.4775	2	2
0.1429	1.9931	2	2
0.1164	2.1822	2	2
0.1357	2.4597	2	2
0.1035	1.5428	2	2
0.2389	1.9679	2	2
0.1603	2.0367	2	2
0.1255	1.9785	2	2
0.07722	2.0701	2	2
0.1595	2.0195	2	2
0.06166	1.9182	2	2
0.02643	1.8927	2	1
0.07288	2.0035	2	2
0.04868	1.6485	2	1
0.04758	1.751	2	1
0.05366	1.6733	2	2
0.07475	1.3875	2	2
0.06247	1.5389	2	2
0.05912	1.3145	2	2
0.09544	1.5478	2	2
0.2104	1.4458	2	2
0.4022	1.3603	2	3
0.542	0.7226	2	4
0.5488	0.963	2	4
0.4403	2.0731	2	3
0.1573	2.4342	2	2
0.058	2.3069	2	2
0.04912	2.3083	2	1
0.06419	2.1652	2	2
0.03656	1.9862	2	1
0.02925	2.1391	2	1
0.04571	1.8874	2	1
0.06677	2.0311	2	2
0.1608	2.1103	2	2
0.1812	2.156	2	2
0.1933	1.8818	2	2
0.2297	2.06	2	2
0.2894	2.0189	2	3
0.2544	2.3189	2	3
0.2722	2.7999	2	3
0.6783	0.3207	2	4
0.6512	0.5923	2	4
0.6047	1.2227	2	4
0.402	1.2447	2	3
0.2641	1.4459	2	3
0.1904	1.3761	2	2
0.1015	1.1916	2	2
0.2044	1.3393	2	2
0.1277	1.2914	2	2
0.06849	0.7362	2	2
0.05441	1.4585	2	2
0.08897	1.3947	2	2
0.183	0.9346	2	2
0.2811	1.0402	2	3
0.4076	0.7072	2	3
0.591	0.6641	2	4
0.6802	0.4561	2	4
0.5561	1.281	2	4
0.4194	1.1612	2	3
0.314	2.2117	2	3
0.08714	2.3735	2	2
0.0969	2.2527	2	2
0.09517	2.2816	2	2
0.1385	1.8328	2	2
0.1267	1.8862	2	2
0.1059	2.02	2	2
0.1339	1.7428	2	2
0.1631	1.8105	2	2
0.1433	2.1572	2	2
0.1177	2.1823	2	2
0.1291	2.174	2	2
0.1514	2.5721	2	2
0.1611	2.5845	2	2
0.09918	2.6063	2	2
0.08821	3.0235	2	2
0.4189	1.1998	2	3
0.5856	1.1605	2	4
0.6877	1.3159	2	4
0.781	1.2928	2	5
0.8066	1.3121	2	5
0.7816	1.2313	2	5
0.4444	0.959	2	3
0.5109	0.7434	2	4
0.7138	0.4906	2	4
0.5941	0.3323	2	4
0.4934	0.5031	2	3
0.5516	0.6281	2	4
0.7523	0.4368	2	5
0.841	0.3703	2	5
0.7508	0.3542	2	5
0.5113	0.9184	2	4
0.2708	1.2566	2	3
0.08229	2.1378	2	2
0.1142	2.2061	2	2
0.258	2.084	2	3
0.2967	2.0601	2	3
0.2304	1.9209	2	2
0.1522	2.473	2	2
0.1002	2.3247	2	2
0.06975	1.8056	2	2
0.0501	2.1554	2	2
0.06417	2.1301	2	2
0.08693	2.1317	2	2
0.1082	2.0888	2	2
0.07406	2.1982	2	2
0.06592	2.3374	2	2
0.0825	2.6527	2	2
0.1529	2.4981	2	2
0.1311	2.2554	2	2
0.214	1.994	2	2
0.1436	2.0433	2	2
0.164	2.1223	2	2
0.3042	1.8533	2	3
0.5151	1.5358	2	4
0.4593	1.7465	2	3
0.3265	1.5554	2	3
0.4671	1.2866	2	3
0.646	1.0137	2	4
0.5243	1.1243	2	4
0.5009	0.7671	2	4
0.4484	0.9198	2	3
0.32	1.391	2	3
0.2824	1.0333	2	3
0.2621	1.5531	2	3
0.1472	1.7125	2	2
0.05517	1.7706	2	2
0.09441	1.8485	2	2
0.417	1.1444	2	3
0.2663	1.455	2	3
0.1895	1.9247	2	2
0.03897	1.9921	2	1
0.01907	2.5044	2	1
0.02392	2.2519	2	1
0.0185	1.7967	2	1
0.0322	2.1128	2	1
0.06262	2.0866	2	2
0.07083	1.9762	2	2
0.06195	2.201	2	2
0.04584	2.2834	2	1
0.05696	2.5596	2	2
0.08603	2.593	2	2
0.1334	2.4839	2	2
0.045	2.0275	2	1
0.09043	2.3617	2	2
0.1873	2.2051	2	2
0.225	2.2444	2	2
0.4188	1.9399	2	3
0.5391	1.6631	2	4
0.2816	1.695	2	3
0.09684	2.1434	2	2
0.06272	2.0529	2	2
0.1912	1.5889	2	2
0.287	1.379	2	3
0.06939	1.6077	2	2
0.09541	1.3584	2	2
0.1407	0.5712	2	2
0.2081	0.5511	2	2
0.2623	0.7049	2	3
0.2154	1.2454	2	2
0.1594	1.8134	2	2
0.1004	1.9847	2	2
0.09172	1.8052	2	2
0.3974	0.6591	2	3
0.09205	2.0305	2	2
0.04719	2.1476	2	1
0.03755	2.0564	2	1
0.02884	2.0886	2	1
0.01731	2.114	2	1
0.02744	1.9349	2	1
0.0318	1.9939	2	1
0.08602	2.1457	2	2
0.04959	2.1198	2	1
0.0355	2.0448	2	1
0.0413	2.0878	2	1
0.05925	2.3937	2	2
0.1189	2.0735	2	2
0.1125	2.1488	2	2
0.282	2.3691	2	3
0.3797	1.943	2	3
0.1474	1.8185	2	2
0.07199	1.8967	2	2
0.06951	2.0577	2	2
0.09164	2.0945	2	2
0.2763	1.5259	2	3
0.1139	1.5551	2	2
0.05029	1.5724	2	2
0.07003	1.5056	2	2
0.1843	1.0445	2	2
0.2937	0.04649	2	3
0.2602	0.4884	2	3
0.1285	1.2711	2	2
0.06034	1.564	2	2
0.05727	2.0615	2	2
0.163	1.6639	2	2
0.3164	1.1237	2	3
0.1844	1.9488	2	2
0.09099	2.0982	2	2
0.09312	2.2137	2	2
0.07563	2.3905	2	2
0.03297	2.0311	2	1
0.03396	2.0737	2	1
0.07428	2.034	2	2
0.1003	2.0291	2	2
0.1126	2.0564	2	2
0.05981	1.9987	2	2
0.08074	2.002	2	2
0.1307	1.9031	2	2
0.1072	2.2286	2	2
0.1822	2.2472	2	2
0.1626	1.8273	2	2
0.06456	1.9372	2	2
0.0792	1.9696	2	2
0.07726	1.877	2	2
0.1227	2.0552	2	2
0.1803	1.4531	2	2
0.0581	1.9218	2	2
0.04381	1.7197	2	1
0.0553	1.6477	2	2
0.186	1.4614	2	2
0.2603	0.9081	2	3
0.2102	1.1311	2	2
0.1247	1.4181	2	2
0.08133	1.9679	2	2
0.07436	2.0408	2	2
0.1413	1.7579	2	2
0.1444	1.6083	2	2
0.7892	1.4093	2	5
0.5018	1.5671	2	4
0.3214	1.6397	2	3
0.2451	1.9442	2	2
0.1808	1.9996	2	2
0.1262	1.5701	2	2
0.1687	1.3005	2	2
0.2251	1.5378	2	2
0.2528	1.5177	2	3
0.4745	1.2738	2	3
0.6538	0.9938	2	4
0.7042	0.6856	2	4
0.7501	0.6722	2	5
0.7829	1.0594	2	5
0.7064	1.1839	2	4
0.5518	1.3648	2	4
0.2833	2.1918	2	3
0.1505	2.3368	2	2
0.1287	1.996	2	2
0.173	1.5577	2	2
0.07079	1.8979	2	2
0.06904	1.9752	2	2
0.06704	1.6165	2	2
0.154	1.7971	2	2
0.09749	1.4743	2	2
0.05568	2.0338	2	2
0.04586	1.7239	2	1
0.07726	1.7458	2	2
0.1063	1.6019	2	2
0.09662	1.6181	2	2
0.1201	1.6306	2	2
0.1486	2.1007	2	2
0.08083	1.8737	2	2
0.0745	2.2685	2	2
0.07025	2.3135	2	2
0.09824	2.4667	2	2
0.2149	2.7884	2	2
0.6275	1.6743	2	4
0.645	1.8558	2	4
0.6191	1.3275	2	4
0.5709	1.261	2	4
0.5185	1.2252	2	4
0.4268	1.5344	2	3
0.2927	0.9975	2	3
0.3596	0.7913	2	3
0.467	1.2726	2	3
0.5584	1.2573	2	4
0.6872	1.3514	2	4
0.5456	1.4593	2	4
0.35	1.7121	2	3
0.2225	2.0244	2	2
0.1833	2.5453	2	2
0.1195	2.776	2	2
0.08939	2.0527	2	2
0.1531	1.7298	2	2
0.07081	1.7893	2	2
0.08032	1.7672	2	2
0.1046	1.6119	2	2
0.1678	1.658	2	2
0.08984	1.5783	2	2
0.07083	1.8582	2	2
0.04367	2.0305	2	1
0.0581	2.0558	2	2
0.06612	1.7022	2	2
0.0675	1.8267	2	2
0.09799	1.9554	2	2
0.1249	2.2323	2	2
0.0713	1.8339	2	2
0.07779	2.3468	2	2
0.07906	2.3133	2	2
0.08969	2.6603	2	2
0.08243	2.9416	2	2
0.1666	2.5586	2	2
0.1515	2.232	2	2
0.1481	2.134	2	2
0.1802	2.14	2	2
0.2781	1.698	2	3
0.3416	1.4951	2	3
0.1996	1.562	2	2
0.2154	1.2748	2	2
0.2146	1.5696	2	2
0.1882	1.7875	2	2
0.2423	2.0244	2	2
0.1804	2.2509	2	2
0.1286	2.4038	2	2
0.1458	1.7964	2	2
0.09173	1.6753	2	2
0.1078	1.8594	2	2
0.1209	1.792	2	2
0.1309	1.562	2	2
0.0646	1.9208	2	2
0.05583	1.9276	2	2
0.04676	2.1452	2	1
0.0576	2.2244	2	2
0.06929	1.9863	2	2
0.07851	1.8953	2	2
0.1203	2.1082	2	2
0.1313	2.1387	2	2
0.09902	1.9914	2	2
0.08091	2.3203	2	2
0.1075	2.192	2	2
0.224	2.4056	2	2
0.2414	2.7612	2	2
0.1591	2.5827	2	2
0.1463	2.487	2	2
0.09591	2.1738	2	2
0.06329	2.4213	2	2
0.1098	2.0756	2	2
0.2443	1.612	2	2
0.1085	1.9257	2	2
0.05319	1.8162	2	2
0.0743	1.9761	2	2
0.07669	2.087	2	2
0.1021	2.1686	2	2
0.1018	2.0836	2	2
0.1087	2.3642	2	2
0.112	2.4668	2	2
0.1609	1.5548	2	2
0.0985	1.3698	2	2
0.07874	1.9085	2	2
0.144	1.755	2	2
0.1132	1.7917	2	2
0.06411	1.8748	2	2
0.05351	1.9433	2	2
0.05206	2.1898	2	2
0.06051	2.1164	2	2
0.07987	2.278	2	2
0.08784	2.0571	2	2
0.1127	2.1386	2	2
0.1605	2.0736	2	2
0.1051	2.3175	2	2
0.07004	2.3707	2	2
0.06962	2.4159	2	2
0.06393	2.4477	2	2
0.343	2.507	2	3
0.124	2.3031	2	2
0.1325	2.2264	2	2
0.2035	1.9484	2	2
0.09252	2.1563	2	2
0.07549	2.0723	2	2
0.06087	2.4825	2	2
0.07058	2.3179	2	2
0.06104	2.2793	2	2
0.05177	2.1851	2	2
0.0371	2.3894	2	1
0.01401	2.5075	2	1
0.04982	2.2576	2	1
0.2283	1.9206	2	2
0.1879	1.9179	2	2
0.06535	1.9257	2	2
0.07912	2.2644	2	2
0.1297	1.8554	2	2
0.1435	1.7481	2	2
0.06071	1.9534	2	2
0.05923	1.976	2	2
0.05199	2.0224	2	2
0.07391	2.1119	2	2
0.07373	2.3249	2	2
0.06952	2.0428	2	2
0.07142	1.9234	2	2
0.07699	1.9982	2	2
0.1335	2.4504	2	2
0.1734	2.4466	2	2
0.1186	2.4432	2	2
0.1151	2.5264	2	2
0.3721	2.0695	2	3
0.2016	1.9613	2	2
0.1652	1.9601	2	2
0.06759	2.3681	2	2
0.1164	2.3687	2	2
0.0914	2.2684	2	2
0.06197	2.4288	2	2
0.06533	2.3374	2	2
0.05531	2.523	2	2
0.0537	2.5381	2	2
0.05227	2.3711	2	2
0.02706	2.4486	2	1
0.05407	2.2662	2	2
0.3059	1.7443	2	3
0.109	2.0706	2	2
0.09266	2.1622	2	2
0.08197	2.0431	2	2
0.1525	2.0189	2	2
0.0681	2.1685	2	2
0.05343	2.2856	2	2
0.054	2.0947	2	2
0.06376	2.5907	2	2
0.07084	2.3223	2	2
0.07455	2.0624	2	2
0.08103	2.0309	2	2
0.07153	2.104	2	2
0.07992	2.145	2	2
0.1214	2.6519	2	2
0.1995	2.3978	2	2
0.2096	3.249	2	2
0.2484	2.1985	2	2
0.087	2.6303	2	2
0.06362	2.4228	2	2
0.07115	2.3892	2	2
0.1247	2.2026	2	2
0.09242	2.5563	2	2
0.06843	2.5534	2	2
0.1028	2.4941	2	2
0.1338	2.2634	2	2
0.07693	2.5712	2	2
0.03231	2.5296	2	1
0.03996	2.5963	2	1
0.02749	2.0623	2	1
0.4056	1.538	2	3
0.1815	1.7786	2	2
0.08642	2.2726	2	2
0.1022	1.8183	2	2
0.07904	2.1604	2	2
0.08249	2.4887	2	2
0.05623	2.4699	2	2
0.06035	2.0662	2	2
0.06757	2.376	2	2
0.06897	2.2967	2	2
0.07456	2.1974	2	2
0.08687	2.2251	2	2
0.07329	1.9439	2	2
0.05557	2.1628	2	2
0.05816	2.1593	2	2
0.1115	2.2233	2	2
0.2157	2.5593	2	2
0.06787	2.6094	2	2
0.08013	2.2803	2	2
0.06385	2.1898	2	2
0.1099	2.4381	2	2
0.2328	2.0917	2	2
0.1428	2.1957	2	2
0.0908	2.3884	2	2
0.06599	2.6292	2	2
0.09042	2.7249	2	2
0.05208	2.7555	2	2
0.04246	2.535	2	1
0.01908	1.8937	2	1
0.1885	2.0696	2	2
0.3465	1.6408	2	3
0.2282	1.9352	2	2
0.08246	2.0217	2	2
0.07553	2.1804	2	2
0.06876	2.3508	2	2
0.05608	2.5227	2	2
0.05393	2.0931	2	2
0.0683	2.5037	2	2
0.06999	2.3486	2	2
0.08665	2.0065	2	2
0.09694	2.0597	2	2
0.06957	1.7611	2	2
0.09364	1.9823	2	2
0.09601	1.9497	2	2
0.08465	2.0835	2	2
0.1541	1.97	2	2
0.1882	2.1188	2	2
0.1039	2.5654	2	2
0.05291	2.3407	2	2
0.08744	2.2937	2	2
0.1755	1.9098	2	2
0.207	2.0596	2	2
0.2058	1.7682	2	2
0.06014	2.0685	2	2
0.05609	2.3225	2	2
0.05244	2.4922	2	2
0.04529	2.679	2	1
0.08186	2.5933	2	2
0.02586	2.4947	2	1
0.004424	2.0552	2	1
0.1581	1.931	2	2
0.3455	1.7157	2	3
0.264	1.7544	2	3
0.1108	1.8615	2	2
0.07463	2.3541	2	2
0.05767	2.2341	2	2
0.06897	2.2188	2	2
0.06787	2.4752	2	2
0.09951	2.188	2	2
0.1269	2.3072	2	2
0.1201	2.0026	2	2
0.08737	1.8625	2	2
0.07871	1.8091	2	2
0.08064	1.9652	2	2
0.1615	1.4159	2	2
0.03863	2.1675	2	1
0.05675	1.9607	2	2
0.0392	2.3824	2	1
0.1108	2.3434	2	2
0.213	1.7056	2	2
0.1703	1.6892	2	2
0.1856	1.5945	2	2
0.1225	1.7196	2	2
0.0571	2.2904	2	2
0.05288	2.4908	2	2
0.03868	2.4049	2	1
0.03703	2.3351	2	1
0.04545	2.3996	2	1
0.03968	2.5215	2	1
0.006552	1.6089	2	1
0.1997	1.6541	2	2
0.202	1.7841	2	2
0.305	1.7933	2	3
0.3382	1.4356	2	3
0.1493	1.6635	2	2
0.06896	2.3076	2	2
0.09284	2.3261	2	2
0.08273	2.2898	2	2
0.09617	1.9403	2	2
0.1704	2.1028	2	2
0.1344	1.7907	2	2
0.08784	1.7207	2	2
0.09957	1.6732	2	2
0.1011	1.5676	2	2
0.1967	1.6336	2	2
0.08296	1.7766	2	2
0.08713	1.9031	2	2
0.124	1.9127	2	2
0.1706	1.9732	2	2
0.09442	2.0976	2	2
0.1574	1.9493	2	2
0.2256	1.8463	2	2
0.1124	1.7437	2	2
0.06756	1.8168	2	2
0.05027	2.1597	2	2
0.05433	2.3863	2	2
0.04814	2.4453	2	1
0.04682	2.3496	2	1
0.06696	2.0162	2	2
0.01166	1.4048	2	1
0.2827	1.3247	2	3
0.2474	1.5556	2	2
0.1596	1.8276	2	2
0.1817	1.8012	2	2
0.3416	1.5632	2	3
0.167	1.6295	2	2
0.1415	1.9667	2	2
0.2025	2.0803	2	2
0.2013	2.0021	2	2
0.2158	2.1092	2	2
0.1095	1.6304	2	2
0.1172	1.8575	2	2
0.1317	1.6844	2	2
0.1339	1.5721	2	2
0.2845	1.5612	2	3
0.1384	1.7397	2	2
0.2141	1.7729	2	2
0.09934	2.0992	2	2
0.06394	2.1635	2	2
0.1168	2.248	2	2
0.2357	1.8716	2	2
0.1825	1.8	2	2
0.1322	1.8709	2	2
0.1409	1.8389	2	2
0.1117	1.6089	2	2
0.09775	2.0889	2	2
0.0764	2.8806	2	2
0.0975	2.6528	2	2
0.09373	2.232	2	2
0.3413	0.9326	2	3
0.1841	1.4165	2	2
0.1073	1.6603	2	2
0.1359	2.0437	2	2
0.3436	1.4772	2	3
0.2781	1.4123	2	3
0.2317	1.769	2	2
0.4313	1.724	2	3
0.2785	1.7292	2	3
0.1524	1.5379	2	2
0.1685	1.7698	2	2
0.2197	1.7021	2	2
0.2805	1.6782	2	3
0.3522	1.2467	2	3
0.03536	1.8349	2	1
0.04779	1.9032	2	1
0.1251	1.8802	2	2
0.03749	2.2897	2	1
0.05375	2.0641	2	2
0.1418	2.3719	2	2
0.2294	2.0448	2	2
0.1506	2.0091	2	2
0.1291	1.9514	2	2
0.1225	1.8952	2	2
0.187	1.6555	2	2
0.1794	1.8288	2	2
0.225	0.9546	2	2
0.1603	1.4723	2	2
0.1324	1.67	2	2
0.1373	1.7644	2	2
0.4008	1.1075	2	3
0.4206	1.0621	2	3
0.3452	1.5948	2	3
0.4568	1.6174	2	3
0.4026	1.5766	2	3
0.2891	1.528	2	3
0.2309	1.4583	2	2
0.2292	1.2795	2	2
0.1081	2.1128	2	2
0.07811	1.9255	2	2
0.08523	1.8929	2	2
0.1192	1.9376	2	2
0.05233	2.1999	2	2
0.09937	2.0679	2	2
0.1349	2.2375	2	2
0.1883	2.1349	2	2
0.1522	1.9501	2	2
0.1053	2.0213	2	2
0.1073	2.1768	2	2
0.1443	1.9258	2	2
0.1772	2.1003	2	2
0.2188	0.5648	2	2
0.1762	0.9995	2	2
0.1748	1.1376	2	2
0.1991	1.3016	2	2
0.2685	1.5644	2	3
0.4477	1.2092	2	3
0.4784	0.7481	2	3
0.2895	1.5123	2	3
0.3215	1.5583	2	3
0.3822	1.2153	2	3
0.1597	1.3252	2	2
0.1027	2.0595	2	2
0.07939	2.1626	2	2
0.09015	2.1889	2	2
0.1145	2.1094	2	2
0.1002	2.3305	2	2
0.1087	2.0567	2	2
0.1629	2.1778	2	2
0.1206	2.1222	2	2
0.1233	2.223	2	2
0.09711	2.2063	2	2
0.08231	2.252	2	2
0.09315	2.2008	2	2
0.1335	2.3185	2	2
0.1828	0.656	2	2
0.1942	0.9202	2	2
0.3146	0.8492	2	3
0.5409	0.4234	2	4
0.7228	-0.1062	2	4
0.8234	0.009813	2	5
0.7727	0.1482	2	5
0.6947	0.1189	2	4
0.0917	1.9476	2	2
0.07663	2.0984	2	2
0.08336	2.2016	2	2
0.05533	2.2518	2	2
0.05756	2.2878	2	2
0.08166	2.1419	2	2
0.1385	2.1665	2	2
0.07155	2.1961	2	2
0.09057	2.3381	2	2
0.1044	2.174	2	2
0.08127	2.2442	2	2
0.07763	1.9734	2	2
0.08781	2.2212	2	2
0.468	-0.1858	2	3
0.6273	-0.4015	2	4
0.7253	-0.6867	2	4
0.7842	-0.984	2	5
0.8001	-0.6641	2	5
0.7984	0.1343	2	5
0.8046	0.01868	2	5
0.7501	0.02576	2	5
0.1015	1.9192	2	2
0.09106	2.0386	2	2
0.1244	2.1407	2	2
0.08383	2.3525	2	2
0.05441	2.5286	2	2
0.06449	2.4265	2	2
0.06143	2.2606	2	2
0.07121	2.3787	2	2
0.0656	2.5114	2	2
0.07588	2.3077	2	2
0.07044	2.1363	2	2
0.07922	1.9236	2	2
0.07856	2.0908	2	2
0.04228	2.4809	2	1
0.3809	-0.7262	2	3
0.3791	-0.3783	2	3
0.3301	0.0887	2	3
0.2677	0.3413	2	3
0.2472	1.14	2	2
0.2799	0.8442	2	3
0.3008	0.9522	2	3
0.3291	0.4332	2	3
0.1111	1.9293	2	2
0.1468	2.167	2	2
0.05849	2.1869	2	2
0.0453	2.5962	2	1
0.05736	2.7039	2	2
0.06505	2.4331	2	2
0.05691	2.4231	2	2
0.05798	2.4997	2	2
0.08153	2.3138	2	2
0.04741	2.0827	2	1
0.02262	2.1142	2	1
0.02911	2.0081	2	1
0.005457	2.4259	2	1
0.055	2.1092	2	2
0.081	2.2193	2	2
0.04175	2.1644	2	1
0.05175	2.7201	2	2
0.07698	2.8251	2	2
0.09072	2.7828	2	2
[truncated: 4,277 more rows]

## Sheet: Figs2f,g+S3f
Dataset	Vessel	T2*w	T2w	TOF	Diameter	BloodFlow
1	Vessel1	rarely visible	not visible	not visible	57	3076.22
1	Vessel2	strongly visible	visible	not visible	140	3475.83
1	Vessel3	rarely visible	not visible	not visible	51	3141.35
1	Vessel4	visible	rarely visible	strongly visible	69	11693
1	Vessel5	strongly visible	strongly visible	not visible	125	4187.86
1	Vessel6	visible	rarely visible	not visible	66	3634.75
1	Vessel7	not visible	not visible	not visible	45	4038.46
1	Vessel8	not visible	not visible	not visible	32	6043.45
1	Vessel9	rarely visible	rarely visible	visible	57	10384.6
1	Vessel10	strongly visible	strongly visible	not visible	175	2175.93
1	Vessel11	rarely visible	not visible	not visible	47	2881.91
1	Vessel12	rarely visible	rarely visible	visible	52	13178.6
2	Vessel1	rarely visible	rarely visible	strongly visible	53	17496
2	Vessel2	rarely visible	rarely visible	visible	45	13409.2
2	Vessel3	rarely visible	rarely visible	strongly visible	65	15184.2
2	Vessel4	rarely visible	rarely visible	visible	50	17269.6
2	Vessel5	strongly visible	strongly visible	not visible	142	7494.64
2	Vessel6	rarely visible	rarely visible	rarely visible	48	11678.2
2	Vessel7	rarely visible	not visible	not visible	40	5222.06
2	Vessel8	visible	rarely visible	not visible	56	5834.52
2	Vessel9	not visible	not visible	rarely visible	32	14445.6
2	Vessel10	strongly visible	strongly visible	not visible	135	10078.6
2	Vessel11	not visible	not visible	rarely visible	36	10072.6
2	Vessel12	visible	rarely visible	not visible	63	5588.64
2	Vessel13	strongly visible	visible	not visible	78	5382.45

## Sheet: Fig2j,k
Vessel	Crop	Visibility_Prediction	Visibility_T2	Diameter_GroundTruth	Diameter_Prediction	Diameter_T2
1	1	strongly	strongly	137	121	200
2	1	strongly	strongly	104	68	119
3	1	strongly	strongly	151	149	224
4	1	strongly	visible	60	57	159
5	1	not	not	50	NA	NA
6	1	not	not	30	NA	NA
7	1	strongly	visible	31	25	101
8	1	strongly	visible	65	54	103
9	1	strongly	visible	48	42	100
1	2	strongly	strongly	112	134	206
2	2	strongly	visible	55	79	110
3	2	strongly	barely	35	32	126
4	2	strongly	visible	27	75	200
5	2	strongly	visible	32	50	145
6	2	strongly	barely	27	55	167
7	2	not	barely	34	NA	68
8	2	not	not	33	NA	NA
9	2	not	not	30	NA	NA
1	3	strongly	strongly	111	106	210
2	3	strongly	strongly	102	124	200
3	3	strongly	barely	29	36	107
4	3	strongly	barely	51	25	132
5	3	strongly	barely	68	58	184
6	3	not	not	33	NA	NA
7	3	strongly	barely	29	29	117
8	3	not	not	30	NA	NA
9	3	not	not	26	NA	NA
10	3	not	barely	31	NA	157
11	3	strongly	barely	29	33	137
1	3	strongly	strongly	99	111	142
2	3	strongly	strongly	52	99	117
3	3	strongly	visible	74	82	185
4	3	strongly	barely	49	50	128
5	3	not	not	34	NA	NA
6	3	not	not	31	NA	NA
7	3	not	barely	49	NA	123
8	3	not	not	26	NA	NA
9	3	strongly	strongly	123	110	222
1	4	strongly	strongly	148	140	206
2	4	strongly	visible	75	76	124
3	4	strongly	barely	34	35	119
4	4	strongly	not	27	24	NA
5	4	not	not	52	NA	NA
6	4	not	not	28	NA	NA
1	5	strongly	barely	36	34	88
2	5	strongly	barely	48	73	141
3	5	strongly	strongly	153	151	202
4	5	not	barely	62	NA	137
5	5	not	not	35	NA	NA
6	5	strongly	barely	63	35	135
7	5	not	barely	50	NA	158

## Sheet: Fig2l,m
Dataset	Fold	DilatedDice	MASD_um
1	fold1	0.6971	89.0125
2	fold1	0.901	40.517
3	fold1	0.7347	89.5625
4	fold1	0.5942	126.054
5	fold1	0.9854	14.395
6	fold1	0.886	34.9947
7	fold1	0.903	39.6819
8	fold2	0.9252	47.0998
9	fold2	0.8169	46.6993
10	fold2	0.7893	71.308
11	fold2	0.7261	89.6754
12	fold2	0.8435	48.1729
13	fold2	0.9099	30.431
14	fold2	0.9287	28.0825
15	fold3	0.8941	34.5777
16	fold3	0.8154	63.8695
17	fold3	0.8961	33.9046
18	fold3	0.9289	37.7401
19	fold3	0.9552	32.118
20	fold3	0.8391	84.9694
21	fold3	0.8514	48.4429
22	fold4	0.8718	79.3472
23	fold4	0.6592	181.834
24	fold4	0.7823	54.7304
25	fold4	0.9727	14.2011
26	fold4	0.9168	37.4831
27	fold4	0.9217	32.3485
28	fold5	0.9003	44.005
29	fold5	0.8667	55.7338
30	fold5	0.8488	58.747
31	fold5	0.8734	39.2559
32	fold5	0.9305	27.8331
33	fold5	0.8999	47.7571
34	fold2	0.7893	71.0177
35	fold1	0.7719	86.9554
36	fold5	0.8607	60.2016
37	fold4	0.8697	65.574

## Sheet: Fig3c
mean	sd	diameter	met	mouse
1843.72	166.45	4	ctrl	1
2169.91	391.507	5	ctrl	1
3720.52	435.258	4	ctrl	1
3280.3	296.264	7	ctrl	1
3102.47	327.533	7	ctrl	1
528.312	83.9204	10	swi	1
0	0	5	swi	1
1788.44	194.567	10	swi	1
3646.54	580.998	11	swi	1
1940.09	442.21	10	swi	1
0	0	10	swi	1
0	0	11	swi	1
1984.02	351.566	6	no_swi	1
6404.21	1197.87	7	no_swi	1
5466.29	1275.66	10	no_swi	1
4813.77	606.88	9	no_swi	1
1846.88	359.727	11	no_swi	1
919.708	115.691	4	no_swi	1
505.078	156.084	7	no_swi	1
505.613	50.0013	11	no_swi	1
0	0	9	swi	1
2195.2	279.002	6	ctrl	2
1000.33	144.46	4	ctrl	2
1382.23	273.766	5	ctrl	2
1500.17	116.602	4	no_swi	2
1416.31	216.014	9	no_swi	2
1478.53	204.005	5	no_swi	2
1123.55	181.57	5	no_swi	2
267.618	65.9849	3	no_swi	2
5072.25	769.746	8	no_swi	2
679.099	169.617	4	no_swi	2
1614.92	233.133	4	no_swi	2
2328.22	289.193	5	no_swi	2
8860.62	1936.33	6	no_swi	2
0	0	5	no_swi	2
11181	2490.62	4	no_swi	2
2617.42	382.288	9	no_swi	2
4844.62	698.816	5	no_swi	2
1050.62	122.38	11	no_swi	2
1408.76	117.912	5	no_swi	2
949.502	118.888	6	no_swi	2
0	0	8	no_swi	2
11264.8	2337.23	8	no_swi	2
1239.47	157.602	11	no_swi	2
0	0	9	no_swi	2
1722.03	322.632	6	no_swi	2
1190.48	252.342	10	no_swi	2
2451.57	383.768	8	no_swi	2
0	0	8	no_swi	2
0	0	8	no_swi	2
2679.25	402.439	8	no_swi	2
4273.18	865.6	8	no_swi	2
0	0	8	ctrl	3
473.778	33.5224	6	ctrl	3
769.741	120.674	7	ctrl	3
2979.47	175.308	8	ctrl	4
932.513	59.4776	6	ctrl	4
1091	97.2229	5	ctrl	4
998.378	74.9096	5	ctrl	4
10560.8	1596.35	7	ctrl	4
3267.12	349.793	6	ctrl	4
1177.97	101.735	6	ctrl	4
1955.65	284.538	5	ctrl	4
11373.8	2276.5	7	ctrl	4
1943.83	261.689	9	ctrl	4
3471.77	540.368	5	ctrl	4

## Sheet: Fig3e,f
Mouse	Met	Slice	T2s	Total_Volume	Total_Count
1	1	1	pos	2530500	99
1	10	9	neg	437000	21
1	15	13	pos	4422800	121
1	17	14	neg	1676100	64
1	2	1	pos	14215300	574
1	21	21	neg	1705300	60
1	23	15	neg	127500	5
1	24	10	neg	452400	22
1	25	12	neg	696100	20
1	26	6	pos	725500	26
1	27	16	neg	59300	4
1	28	21	neg	2276300	74
1	29	16	pos	347700	45
1	3	1	neg	626900	26
1	4	5	pos	784600	30
1	5	10	neg	1583300	44
1	6	10	pos	6881600	127
1	7	10	neg	424700	19
1	8	13	neg	434500	44
1	9	10	neg	203600	10
2	1	1	neg	8.1052e+06	15
2	2	1	neg	6.46179e+06	25
2	3	1	neg	1.19671e+06	16
2	4	10	neg	4.67588e+07	182
2	5	10	pos	8.52713e+07	1414
2	6	10	pos	1.83366e+07	529
2	7	11	pos	7.91902e+06	94
2	8	10	pos	3.98639e+07	391
3	1	1	pos	116863290	420
3	2	1	neg	3.43522e+06	7
3	3	10	pos	3.35023e+07	325
3	4	2	pos	1.60824e+07	224
3	5	1	pos	3.61693e+07	477
3	6	10	neg	5.59228e+06	22
3	7	1	neg	2.29726e+07	79
3	8	10	pos	7170869	133

## Sheet: Fig3g,h
Mouse	Met	Slice	T2s	Total_Volume	Total_Count
1	1	1	pos	499900	290
1	10	9	neg	74700	66
1	15	13	pos	611800	317
1	17	14	neg	273200	160
1	2	1	pos	2419100	1283
1	21	21	neg	395700	139
1	23	15	neg	1500	1
1	24	10	neg	43000	37
1	25	12	neg	22500	19
1	26	6	pos	47000	52
1	27	16	neg	7300	8
1	28	21	neg	257700	151
1	29	16	pos	187000	132
1	3	1	neg	81200	70
1	4	5	pos	172200	83
1	5	10	neg	60700	51
1	6	10	pos	797200	306
1	7	10	neg	53300	49
1	8	13	neg	147700	99
1	9	10	neg	15300	13
2	1	1	neg	93094.2	13
2	2	1	neg	353608	39
2	3	1	neg	99100.3	14
2	4	10	neg	2.31459e+06	254
2	5	10	pos	2.00205e+07	1468
2	6	10	pos	1.29326e+07	648
2	7	11	pos	2.60664e+06	129
2	8	10	pos	5.44902e+06	461
3	1	1	pos	1.23771e+07	837
3	2	1	neg	146264	20
3	3	10	pos	12296683	326
3	4	2	pos	2.06746e+06	200
3	5	1	pos	1.63907e+07	514
3	6	10	neg	436155	39
3	7	1	neg	1.27157e+06	137
3	8	10	pos	4.12832e+06	223

## Sheet: Fig3k
Category	n	pct	label
SWI hypointense with vessel-like hypointensities	5	2025-05-18	human
SWI hypointense without vessel-like hypointensities	14	51.9	human
SWI isointense	8	2025-06-29	human
T2* hypointense without vessel-like hypointensities	12	70.6	mouse
T2* isointense	5	2025-04-29	mouse

[truncated: 15 more sheets: Fig4d,f, Fig4j,k,l, Fig4m, Fig4n, Fig4p,q, Figs4r+S6g-l, Fig6e, FigS1d, FigS2e, FigS3b, FigS3d, FigS5d, FigS6e, FigS7e, FigS8c]
